# Supplementary material for: Protective Effect of Apocynum venetum L. Leaves Extract Against Diabetic Cardiomyopathy: Inhibition of Oxidative Stress and Ferroptosis via Modulation of the Xc−/GSH/GPX4 Axis
Source: Curr Issues Mol Biol. 2026 Apr 3;48(4):375. doi: 10.3390/cimb48040375 (PMC13115175; doi:10.3390/cimb48040375)
Supplement: Supplementary file 1 [file cimb-48-00375-s001.zip]

Archive with 1 entries (1 files):
- cimb-4182658-supplementary.pdf
